# Supplementary material for: Pseudomonas aeruginosa assembles H1-T6SS in response to physical and chemical damage of the outer membrane
Source: Sci Adv. 2025 Mar 5;11(10):eadr1713. doi: 10.1126/sciadv.adr1713 (PMC11881912; doi:10.1126/sciadv.adr1713)
Supplement: Supplementary file 2 — Movies S1 to S6 [file sciadv.adr1713_movies_s1_to_s6.zip]

Archive with 6 entries (6 files):
- adr1713_movie_s1.mp4
- adr1713_movie_s2.mp4
- adr1713_movie_s3.mp4
- adr1713_movie_s4.mp4
- adr1713_movie_s5.mp4
- adr1713_movie_s6.mp4
